# Supplementary material for: Detection of a novel Pestivirus strain in Java ticks (Amblyomma javanense) and the hosts Malayan pangolin (Manis javanica) and Chinese pangolin (Manis pentadactyla)
Source: Front Microbiol. 2022 Sep 2;13:988730. doi: 10.3389/fmicb.2022.988730 (PMC9479695; doi:10.3389/fmicb.2022.988730)
Supplement: Supplementary file 2 [file Data_Sheet_1.zip › Supplementary Tables/Table S1.xlsx]

## Sheet: Sheet1
Table S1a ： Pangolin tissues sample information
Time	source	species	gender	Number	Tissues	Quantity	physical condition	Came from
2019/8/2	Guangzhou	Malayan Pangolin	female	M1/B1	Heart, Liver,Spleen, Lungs, Kidneys, Pancreas, Stomach, Lymph	8	Death	Intercepted by customs
2019-08-03	Guangzhou	Malayan Pangolin	male	M2	Heart, Liver,Spleen, Lungs, Kidneys, Pancreas, Stomach, Lymph	8	Death	Intercepted by customs
2019-08-05	Guangzhou	Malayan Pangolin	male	M3	Heart, Liver,Spleen, Lungs, Kidneys, Pancreas, Stomach, Lymph	8	Death	Intercepted by customs
2019-08-08	Guangzhou	Chinese Pangolin	female	M4	Tongue, Heart,Liver, Spleen, Lung, Kidney, Pancreas, Stomach, Pyloric muscle, Stomach contents, Intestinal contents	11	Death	Intercepted by customs
2019-08-11	Guangzhou	Malayan Pangolin	female	M5/B3	Tongue, Heart, Liver, Spleen, Lung, Kidney, Pancreas, Stomach, Pyloric muscle, Stomach contents, Intestinal contents	11	Death	Intercepted by customs
2019-08-12	Guangzhou	Chinese Pangolin	female	M6/B4	Tongue, Heart, Liver, Spleen, Lung, Kidney, Pancreas, Stomach, Lymph,Pyloric muscle, Stomach contents, Intestinal contents	12	Death	Intercepted by customs
2019-08-15	Guangzhou	Malayan Pangolin	female	M7	Heart, Liver, Spleen, Lung, Kidney, Pancreas, Stomach, Lymph, Stomach contents, Intestinal contents	10	Death	Intercepted by customs
2019-12-15	Shenzhen	Malayan Pangolin	female	M19	Tongue, Heart, Liver, Spleen, Lung, Kidney, Stomach, Lymph Nodes, Large Intestine, Small Intestine, Testis	11	Death	Intercepted by customs
2020-02-09	Zijin	Chinese Pangolin	female	Z20	Tongue, Heart, Liver, Spleen, Lung, Kidney, Pancreas, Stomach, Lymph, Stomach contents, Intestinal contents	11	Death	Wild-captured
2021.5.8	Guangzhou	Chinese Pangolin	unknown	Z21	Heart, Liver, Spleen, Lung, Kidney, Pancreas, Ileum, Duodenum, Intestine	9	Death	Intercepted by customs
2020-04-07	Shenzhen	Malayan Pangolin	female	D6	Anus, Heart, Liver, Spleen, Lung, Kidney, Stomach, Ovary, Rectum, Duodenum, Anal swab, Throat swa	12	Death	Intercepted by customs
2020-02-11	Shenzhen	Malayan Pangolin	male	15	Anal swab, Throat swab	2	Health	Intercepted by customs
2020-02-11	Shenzhen	Malayan Pangolin	male	3	Anal swab, Throat swab	2	Health	Intercepted by customs
2020-02-11	Shenzhen	Malayan Pangolin	female	D1	Anal swab, Throat swab	2	Health	Intercepted by customs
2020-02-11	Shenzhen	Malayan Pangolin	male	D3	Anal swab, Throat swab	2	Health	Intercepted by customs
2020-02-11	Shenzhen	Malayan Pangolin	male	D7	Anal swab, Throat swab	2	Health	Intercepted by customs
2020-02-11	Shenzhen	Malayan Pangolin	female	S3	Anal swab, Throat swab	2	Health	Intercepted by customs
2020-02-11	Shenzhen	Chinese Pangolin	male	S2	Anal swab, Throat swab	2	Health	Intercepted by customs
2020-02-11	Shenzhen	Chinese Pangolin	male	S1	Anal swab, Throat swab	2	Health	Intercepted by customs
2021-09-09	Shenzhen	Chinese Pangolin	unknown	SZS1	Stool	1	Health	Intercepted by customs
2021-09-09	Shenzhen	Chinese Pangolin	unknown	SZS2	Stool	1	Health	Intercepted by customs
2021-09-09	Shenzhen	Malayan Pangolin	unknown	SZS3	Stool	1	Health	Intercepted by customs
2021-09-09	Shenzhen	Malayan Pangolin	unknown	SZ15	Stool	1	Health	Intercepted by customs
2021-09-09	Shenzhen	Malayan Pangolin	unknown	SZD1	Stool	1	Health	Intercepted by customs
2021-09-09	Shenzhen	Malayan Pangolin	unknown	SZD3	Stool	1	Health	Intercepted by customs
2021-09-09	Shenzhen	Malayan Pangolin	unknown	SZD4	Stool	1	Health	Intercepted by customs
2021-09-09	Shenzhen	Malayan Pangolin	unknown	SZXWZ	Stool	1	Health	Intercepted by customs
2021-09-09	Shenzhen	Malayan Pangolin	unknown	SZXTY	Stool	1	Health	Intercepted by customs
2021-11-25	Guangzhou	Chinese Pangolin	female	Z4	Stool	1	Health	Intercepted by customs
2021-11-25	Guangzhou	Chinese Pangolin	female	Z6	Stool	1	Health	Intercepted by customs
2021-11-25	Guangzhou	Chinese Pangolin	female	Z8	Stool	1	Health	Intercepted by customs
2021-11-25	Guangzhou	Chinese Pangolin	female	Z9	Stool	1	Health	Intercepted by customs
2021-11-25	Guangzhou	Chinese Pangolin	male	Z11	Stool	1	Health	Intercepted by customs
2021-11-25	Guangzhou	Chinese Pangolin	female	Z12	Stool	1	Health	Intercepted by customs
2021-11-25	Guangzhou	Chinese Pangolin	male	Z13	Stool	1	Health	Intercepted by customs
2021-11-25	Guangzhou	Chinese Pangolin	unknown	NO4	Stool	1	Health	Intercepted by customs
Table S1b: Ticks sample information
Time	Source	Species	Gender	Number
2019-04-09	Shenzhen	Amblyomma javanense	male	MJ1
2019-04-09	Shenzhen	Amblyomma javanense	nymph	MJ2
2019-04-09	Shenzhen	Amblyomma javanense	nymph	MJ4
2019-04-09	Shenzhen	Amblyomma javanense	nymph	MJ5
2019-04-09	Shenzhen	Amblyomma javanense	nymph	MJ6
2019-04-09	Shenzhen	Amblyomma javanense	female	MJ7
2019-04-09	Shenzhen	Amblyomma javanense	nymph	MJ8
2019-04-09	Shenzhen	Amblyomma javanense	male	MJ9
2019-04-09	Shenzhen	Amblyomma javanense	nymph	MJ10
2019-04-09	Shenzhen	Amblyomma javanense	male	MJ11
2019-04-09	Shenzhen	Amblyomma javanense	male	MJ12
2019-04-09	Shenzhen	Amblyomma javanense	female	MJ13
2019-04-09	Shenzhen	Amblyomma javanense	male	MJ14
2019-04-09	Shenzhen	Amblyomma javanense	nymph	MJ15
2019-04-09	Shenzhen	Amblyomma javanense	female	MJ16
2019-04-09	Shenzhen	Amblyomma javanense	female	MJ17
2019-04-25	Shenzhen	Amblyomma javanense	male	Z1
2019-04-25	Shenzhen	Amblyomma javanense	male	Z2
2019-04-25	Shenzhen	Amblyomma javanense	nymph	Z3
2019-04-25	Shenzhen	Amblyomma javanense	nymph	Z4
2019-04-25	Shenzhen	Amblyomma javanense	nymph	Z5
2019-04-25	Shenzhen	Amblyomma javanense	female	Z6
2019-04-25	Shenzhen	Amblyomma javanense	nymph	Z7
2020-01-21	Guangzhou	Amblyomma javanense	female	Z12
2020-01-21	Guangzhou	Amblyomma javanense	male	Z23
2020-01-21	Guangzhou	Amblyomma javanense	male	Z34
2020-01-21	Guangzhou	Amblyomma javanense	female	Z45
2020-01-21	Guangzhou	Amblyomma javanense	male	Z56
2021-06-09	Guangzhou	Amblyomma javanense	female	Z67
2021-06-09	Guangzhou	Amblyomma javanense	female	Z78
2021-05-27	Guangzhou	Amblyomma javanense	female	MJ81
