# Supplementary material for: Detection of a novel Pestivirus strain in Java ticks (Amblyomma javanense) and the hosts Malayan pangolin (Manis javanica) and Chinese pangolin (Manis pentadactyla)
Source: Front Microbiol. 2022 Sep 2;13:988730. doi: 10.3389/fmicb.2022.988730 (PMC9479695; doi:10.3389/fmicb.2022.988730)
Supplement: Supplementary file 2 [file Data_Sheet_1.zip › Supplementary Tables/Table S2.xlsx]

## Sheet: Sheet1
Table S2: Primers Information
The name of the primers	sequence（5'-3')	Target fragment/gene	Aim
WBD-E2-F	ATGAACGTGCCCTACCTACG	E2 gene	Screening for GDPV by qRT-PCR
WBD-E2-R	CGCCCATTGGTCTTTCTATG	E2 gene	Screening for GDPV by qRT-PCR
β actin-F	TGCCCATCTACGAAGGTTATG	β actin	The internal control of qRT-PCR
β actin-R	GCACAGCTTCTCCTTGATGTC	β actin	The internal control of qRT-PCR
WBD-RdRp-F1	GCAACAACACAGAAAGGGGTA	RdRp gene	Screening for GDPV by RT-PCR
WBD-RdRp-R1	CCTGCAACTCTTTGACTTTGC	RdRp gene	Screening for GDPV by RT-PCR
WBD-RdRp-F2	GGCAAGTCCATTACGCCACA	RdRp gene	Screening for GDPV by RT-PCR
WBD-RdRp-R2	TGTGTAGTTCGGGGTTTTGCT	RdRp gene	Screening for GDPV by RT-PCR
WBD1-F	TGATGACATGGGGAGAACAA	genome	Amplify GDPV genome
WBD1-R	CTCCCCTCTTTGCATCTTTG	genome	Amplify GDPV genome
WBD2-F	GCCCCAACCTGAGTAGATGA	genome	Amplify GDPV genome
WBD2-R	ATTGTCACTGCCTTCCATCC	genome	Amplify GDPV genome
WBD3-F	TTGGTGTTGGTGGAATAGCA	genome	Amplify GDPV genome
WBD3-R	ATCCACAAGCGCAGCTTACT	genome	Amplify GDPV genome
WBD4-F	CACGAGTGGAACAAACATGG	genome	Amplify GDPV genome
WBD4-R	TATTTTGCCTTCAGCCCAAC	genome	Amplify GDPV genome
WBD5-F	CGAAGCTTACACCACCCTTC	genome	Amplify GDPV genome
WBD5-R	TTGTCCTTGATTGCAGCTTG	genome	Amplify GDPV genome
WBD6-F	AAGCAAAACCCCGAACTACA	genome	Amplify GDPV genome
WBD6-R	CTGCCACAGGGTCTTTGAAT	genome	Amplify GDPV genome
WBD7-F	AGCCCAGGGGCTTTAAACT	genome	Amplify GDPV genome
WBD7-R	GGGGGCTCCTTTTCTGTTT	genome	Amplify GDPV genome
WBD8-F	CCAGCGCCTTTCTCATGTA	genome	Amplify GDPV genome
WBD8-R	TGTATGCGCACCCTCTCTC	genome	Amplify GDPV genome
WBD9-F	ACATTGGTGTTTGGCAACAA	genome	Amplify GDPV genome
WBD9-R	TTTGTATGGGTGTGGCGTAA	genome	Amplify GDPV genome
WBD10-F	GCAACAACACAGAAAGGGGTA	genome	Amplify GDPV genome
WBD10-R	CCTGCAACTCTTTGACTTTGC	genome	Amplify GDPV genome
WBD11-F	AAAAATGAGAAGAGGGCCGTA	genome	Amplify GDPV genome
WBD11-R	GTCACCGCAGACGTGTATTTT	genome	Amplify GDPV genome
WBD12-F	GGCGGTGTATGGTAAGTCGT	genome	Amplify GDPV genome
WBD12-R	CCTGTGGCAGTTAGTTTCG	genome	Amplify GDPV genome
WBD13-F	GTTGGCAGGGGATTAAATATGGT	genome	Amplify GDPV genome
WBD13-R	AGTTACTGGTCCCACTCTGC	genome	Amplify GDPV genome
WBD14-F	GGCAGGGGATTAAATATGGTTCA	genome	Amplify GDPV genome
WBD14-R	CCACTCTGCCTTTCGTTACG	genome	Amplify GDPV genome
WBD15-F	TCAGTCCAAAACGTAACGAA	genome	Amplify GDPV genome
WBD15-R	TCATGTACCTGATTACCAACT	genome	Amplify GDPV genome
WBD16-F	CCAAACTCCACTATATGAAA	genome	Amplify GDPV genome
WBD16-R	GTGATTCATGTACCTGATTA	genome	Amplify GDPV genome
WBD17-F	GTAAGCAATTTGAAACAACT	genome	Amplify GDPV genome
WBD17-R	TGTCTATTACTACATCTGGT	genome	Amplify GDPV genome
WBD18-F	TGTAGTAATAGACAGCAGCGAGTT	genome	Amplify GDPV genome
WBD18-R	GTCTCCTCCTGCCTGCGATA	genome	Amplify GDPV genome
WBD19-F	TCCGAGCCATTAGTGGATGA	genome	Amplify GDPV genome
WBD19-R	CTGCCTGCGATAACTCAAAA	genome	Amplify GDPV genome
WBD20-F	TGAGTTATCGCAGGCAGGAG	genome	Amplify GDPV genome
WBD20-R	ACACCAATGTATAGGGCTTT	genome	Amplify GDPV genome
WBD21-F	AGGCAGAGTGGGACCAGTAA	genome	Amplify GDPV genome
WBD21-R	ACACCAATGTATAGGGCTTT	genome	Amplify GDPV genome
WBD22-F	CGAGCCATTAGTGGATGAAA	genome	Amplify GDPV genome
WBD22-R	CTGCCTGCGATAACTCAAAA	genome	Amplify GDPV genome
WBD23-F	TCCGAGCCATTAGTGGATGA	genome	Amplify GDPV genome
WBD23-R	CTTTGTTGCCGTTACGTTTT	genome	Amplify GDPV genome
WBD24-F	AGATTAGGGCATGAAACAGC	genome	Amplify GDPV genome
WBD24-R	TTATGGCATCCAATAGGTAG	genome	Amplify GDPV genome
WBD25-F	GGGGAATAGCAGCACATAAC	genome	Amplify GDPV genome
WBD25-R	ATGGCATCCAATAGGTAGTT	genome	Amplify GDPV genome
WBD26-F	AGACCCTGTGGCAGTTAGTT	genome	Amplify GDPV genome
WBD26-R	TTGTGGCTTACCAGATTCGT	genome	Amplify GDPV genome
WBD27-F	ACCCTGTGGCAGTTAGTTTC	genome	Amplify GDPV genome
WBD27-R	TTGTGGCTTACCAGATTCGT	genome	Amplify GDPV genome
WBD28-F	AGAGGTAGCGGTCAACCTGA	genome	Amplify GDPV genome
WBD28-R	AAAGCACCTATGGGGTCTCC	genome	Amplify GDPV genome
WBD29-F	GTTCGCATACTCCAATACAG	genome	Amplify GDPV genome
WBD29-R	GATGTYTTTTTCTTCCAAAT	genome	Amplify GDPV genome
WBD30-F	ACGTCAAACCAGGACCAGTA	genome	Amplify GDPV genome
WBD30-R	AACATTGTAGGGCTATCTCG	genome	Amplify GDPV genome
WBD31-F	AGTTTCGACACCAAAGCG	genome	Amplify GDPV genome
WBD31-R	ATCAACCCAGCGTACCTG	genome	Amplify GDPV genome
WBD32-F	AATGAACCAAACGCAACA	genome	Amplify GDPV genome
WBD32-R	CCCAGGTCCTATAACAACAG	genome	Amplify GDPV genome
WBD33-F	CACGAGTGGAACAAACATGG	genome	Amplify GDPV genome
WBD33-R	TATTTTGCCTTCAGCCCAAC	genome	Amplify GDPV genome
WBD34-F	CACGAGTGGAACAAACATGG	genome	Amplify GDPV genome
WBD34-R	TGTCTTCCAAATGGCATGAA	genome	Amplify GDPV genome
WBD35-F	CTACTGCACAGGAGACCCTA	genome	Amplify GDPV genome
WBD35-R	CCTTGCAGGATTGTTGGTCA	genome	Amplify GDPV genome
PCTY-F	CTGCTCAATGATTTTTTAAATTGCTGTGG	16S rDNA	Identifying Tick Species
PCTY-R	CCGGTCTGAACTCAGATCAAGT	16S rDNA	Identifying Tick Species
M13-F	AAATAGAGCATTGGGCTTACCACCATTTTT	genome	Detection of canine parvovirus
M13-R	ATTCCTGTTTTACCTCCAATTGGATCTGTT	genome	Detection of canine parvovirus
