# Supplementary material for: Detection of a novel Pestivirus strain in Java ticks (Amblyomma javanense) and the hosts Malayan pangolin (Manis javanica) and Chinese pangolin (Manis pentadactyla)
Source: Front Microbiol. 2022 Sep 2;13:988730. doi: 10.3389/fmicb.2022.988730 (PMC9479695; doi:10.3389/fmicb.2022.988730)
Supplement: Supplementary file 2 [file Data_Sheet_1.zip › Supplementary Tables/Table S3.xlsx]

## Sheet: Sheet1
Table S3a : Polyprotien homology analysis of GDPV and other pestiviruses Sequence Information
GenBank number	Virus	Stain	Host
MK636875.1	Dongyang pangolin virus	DYCS	pangolin
MK636874.1	Dongyang pangolin virus	DYAJ1	pangolin
NC_002657.1	Classical swine fever virus	Eystrup	swine
AF220247.1	Bovine viral diarrhea virus 1	CP7	cattle
AB567658.1	Bovine viral diarrhea virus 2	Hokudai-Lab/09	cattle
NC_003679.1	Border disease virus	X1818	sheep
OM451130.1	Pangolin pestivirus 3	ZJ_MO1	pangolin
NC_023176.1	Porcine pestivirus	Bungowannah	/
NC_003678.1	Pestivirus giraffe	H138	giraffe
NC_018713.1	Pestivirus	Aydin/04-TR	sheep
NC_035432.1	Linda virus	Austria1	Pig
ON843279	Guangdonng pangolin pestivirus	M1/B1	pangolin
NC_024018.2	Pronghorn antelope pestivirus	/	pronghorn antelope
NC_012812.1	Bovine viral diarrhea virus 3	Th/04_KhonKaen	bovine turbinate cells after 3rd passage
Table S3b : Pestivirus Sequence Information
GenBank number	Virus	Stain	Host
MK636875.1	Dongyang pangolin virus	DYCS	pangolin
MK636874.1	Dongyang pangolin virus	DYAJ1	pangolin
NC_002657.1	Classical swine fever virus	Eystrup	swine
AF220247.1	Bovine viral diarrhea virus 1	CP7	cattle
AB567658.1	Bovine viral diarrhea virus 2	Hokudai-Lab/09	cattle
NC_003679.1	Border disease virus	X1818	sheep
OM451130.1	Pangolin pestivirus 3	ZJ_MO1	pangolin
OM451134.1	Bamboo rat pestivirus	HeN-NT1	bamboo rat
NC_025677.1	Norway rat pestivirus	NrPV/NYC-D23	rattus norvegicus
KU670940.1	Hepatitis E virus	kestrel/MR22/2014/HUN	birds
HQ731075.1	Cutthroat trout virus	Heenan88	cutthroat trout
NC_003678.1	Pestivirus giraffe	H138	giraffe
AF144618.2	Pestivirus reindeer	V60-Krefeld	reindeer
NC_018713.1	Pestivirus	Aydin/04-TR	sheep
NC_035432.1	Linda virus	Austria1	Pig
MG696816.1	Bovine viral diarrhea virus 1	ML/C25/16	cattle
MG696819.1	Bovine viral diarrhea virus 2	ML/C3/16	cattle
KY762287.2	Bovine viral diarrhea virus 3	PB22487	calf
EF218615.1	Classical swine fever virus	HaN1(99)	pig
MG599478.1	Classical swine fever virus	PK-15 cells	cell
KC484999.1	Border disease virus	297	sheep
AY713481.1	Pestivirus	D32/00_HoBi	fetal calf serum
DQ323915.1	Bovine viral diarrhea virus 1	Singer	/
KX170421.1	Bovine viral diarrhea virus 2	V085	cattle
AY425990.1	Border disease virus	Gifhorn	/
ON843279	Guangdonng pangolin pestivirus	M1/B1	pangolin
ON843292	Guangdong ticks pestivirus	MJ4	Amblyomma javanense
ON872506	Guangdong ticks pestivirus	MJ81	Amblyomma javanense
ON872507	Guangdong ticks pestivirus	Z23	Amblyomma javanense
ON924785	Guangdong ticks pestivirus	MJ15	Amblyomma javanense
ON924786	Guangdong ticks pestivirus	Z67	Amblyomma javanense
ON924787	Guangdong ticks pestivirus	Z78	Amblyomma javanense
Table S3c : Tick 16S rRNA sequence information
GenBank number	Species
KX773461.1	Amblyomma humerale
KF702344.1	Amblyomma sabanerae
MH513288.1	Amblyomma romitii
KJ619630.1	Amblyomma sp. 598
L34312.1	Amblyomma variegatum
KC170736.1	Amblyomma varanense
AB819166.1	Amblyomma nitidum
AB819163.1	Amblyomma geoemydae
AB602349.1	Amblyomma sp. UG
U95856.1	Amblyomma tuberculatum
KC170738.1	Amblyomma helvolum
KY020992.1	Amblyomma dubitatum
FJ965339.1	Amblyomma tigrinum
L34318.1	Amblyomma maculatum
AY498563.1	Amblyomma triste
AB538277.1	Amblyomma testudinarium
MG372023.1	Amblyomma varanense
NC_043872.1	Amblyomma javanense
ON845540	Amblyomma javanense strain MJ1
ON845541	Amblyomma javanense strain MJ2
ON845542	Amblyomma javanense strain MJ4
ON845543	Amblyomma javanense strain MJ5
ON845544	Amblyomma javanense strain MJ6
ON845545	Amblyomma javanense strain MJ7
ON845546	Amblyomma javanense strain MJ8
ON845547	Amblyomma javanense strain MJ9
ON845548	Amblyomma javanense strain MJ10
ON845549	Amblyomma javanense strain MJ11
ON845550	Amblyomma javanense strain MJ12
ON845551	Amblyomma javanense strain MJ13
ON845552	Amblyomma javanense strain MJ14
ON845553	Amblyomma javanense strain MJ15
ON845554	Amblyomma javanense strain MJ16
ON845555	Amblyomma javanense strain MJ17
ON845556	Amblyomma javanense strain Z1
ON845557	Amblyomma javanense strain Z2
ON845558	Amblyomma javanense strain Z3
ON845559	Amblyomma javanense strain Z4
ON845560	Amblyomma javanense strain Z5
ON845561	Amblyomma javanense strain Z6
ON845562	Amblyomma javanense strain Z7
ON845563	Amblyomma javanense strain Z12
ON845564	Amblyomma javanense strain Z23
ON845565	Amblyomma javanense strain Z34
ON845566	Amblyomma javanense strain Z45
ON845567	Amblyomma javanense strain Z56
ON845568	Amblyomma javanense strain Z67
ON845569	Amblyomma javanense strain Z78
ON845570	Amblyomma javanense strain MJ81
