# Supplementary material for: Detection of a novel Pestivirus strain in Java ticks (Amblyomma javanense) and the hosts Malayan pangolin (Manis javanica) and Chinese pangolin (Manis pentadactyla)
Source: Front Microbiol. 2022 Sep 2;13:988730. doi: 10.3389/fmicb.2022.988730 (PMC9479695; doi:10.3389/fmicb.2022.988730)
Supplement: Supplementary file 2 [file Data_Sheet_1.zip › Supplementary Tables/Table S4.xlsx]

## Sheet: Sheet1
Table S4a：Virus comment statistics (family level)
Family	virus.confirmed	virus.suspected
Viruses;unclassified;unclassified;Ortervirales;Retroviridae	1	4
Viruses;unclassified;unclassified;Picornavirales;Picornaviridae	0	1
Viruses;unclassified;unclassified;unclassified;Caliciviridae	2	35
Viruses;unclassified;unclassified;unclassified;Flaviviridae	1	4
Table S4b：RNA and DNA virus ratio statistics
Sample	DNA（%）	RNA（%）
MJ.2	24.93	75.07
