# Supplementary material for: Detection of a novel Pestivirus strain in Java ticks (Amblyomma javanense) and the hosts Malayan pangolin (Manis javanica) and Chinese pangolin (Manis pentadactyla)
Source: Front Microbiol. 2022 Sep 2;13:988730. doi: 10.3389/fmicb.2022.988730 (PMC9479695; doi:10.3389/fmicb.2022.988730)
Supplement: Supplementary file 2 [file Data_Sheet_1.zip › Supplementary Tables/Table S5.xlsx]

## Sheet: Sheet1
Supplementary table S5 : RdRp homology analysis of GDPV and GDTPV
NO.	Virus*	% identity with virus no.#
		1	2	3	4	5	6	7
1	GDPV-M1/B1		94	96	100	94	100	93
2	GDTPV-MJ4			97	99	97	100	98
3	GDTPV-MJ15				99	99	100	100
4	GDTPV-Z23					100	100	99
5	GDTPV-Z67						100	98
6	GDTPV-Z78							100
7	GDTPV-MJ81
#Virus Abbrev. Consistent with the International Committee on Taxonomy of Viruses classification.
*Nucleotide similarity is indicated above the diagonal
